# Supplementary material for: Timing of Adiposity Rebound and Determinants of Early Adiposity Rebound in Korean Infants and Children Based on Data from the National Health Insurance Service
Source: Nutrients. 2022 Feb 22;14(5):929. doi: 10.3390/nu14050929 (PMC8912573; doi:10.3390/nu14050929)
Supplement: Supplementary file 1 [file nutrients-14-00929-s001.zip]

Archive with 1 entries (1 files):
- nutrients-1597517-supplementary.pdf
